# Supplementary material for: Interpretable machine learning models for predicting perioperative myocardial injury in non-cardiac surgery
Source: Eur Heart J Digit Health. 2026 Jun 12;7(6):ztag093. doi: 10.1093/ehjdh/ztag093 (PMC13310016; doi:10.1093/ehjdh/ztag093)
Supplement: ztag093_Supplementary_Data [file ztag093_supplementary_data.zip]

Archive with 2 entries (2 files):
- !04 - Supplemental - FIG - 241119 MS EBM in PMI_revised.pdf
- !05 - Supplemental Table_Revision.pdf
